# Supplementary material for: Phloem anatomy predicts berry sugar accumulation across 13 wine-grape cultivars
Source: Front Plant Sci. 2024 Mar 21;15:1360381. doi: 10.3389/fpls.2024.1360381 (PMC10991835; doi:10.3389/fpls.2024.1360381)
Supplement: Supplementary file 1 [file DataSheet_1.zip]

Archive with 7 entries (7 files):
- Figure captions.docx
- Figure S1.TIF
- Figure S2.JPEG
- Figure S3.JPEG
- Figure S4.TIFF
- Table S1.docx
- Table S2.xlsx
